# Supplementary material for: 2,4-Dibromo-6-tert-butyl­benzene-1,3-diol
Source: Acta Crystallogr Sect E Struct Rep Online. 2011 Sep 14;67(Pt 10):o2618. doi: 10.1107/S1600536811034866 (PMC3201261; doi:10.1107/S1600536811034866)
Supplement: Supplementary file 1 [file e-67-o2618-sup1.cif]

##############################################################################
#                                                                            #
# This CIF contains the data in a paper accepted for publication in          #
# Acta Crystallographica Section E. It conforms to the requirements of       #
# Notes for Authors for Acta Crystallographica Section E, and has been       #
# peer reviewed under the auspices of the IUCr Commission on Journals.       #
#                                                                            #
# Full details of the Crystallographic Information File format               #
# are given in the paper "The Crystallographic Information File (CIF):       #
# a New Standard Archive File for Crystallography" by S. R. Hall, F. H.      #
# Allen and I. D. Brown [Acta Cryst. (1991), A47, 655-685].                  #
#                                                                            #
# The current version of the core CIF dictionary is obtainable from          #
# ftp://ftp.iucr.org/pub/cif_core.dic.                                       #
#                                                                            #
# Software is freely available for graphical display of the structure(s)     #
# in this CIF. For information consult the CIF software page                 #
# http://www.iucr.org/resources/cif/software.                                #
#                                                                            #
# This file may be used for bona fide research purposes within the           #
# scientific community so long as proper attribution is given to the journal # 
# article from which it was obtained.                                        #
#                                                                            #
##############################################################################
data_global
_audit_creation_method     'CrysAlisPro, Oxford Diffraction Ltd.'
_journal_date_recd_electronic     2011-06-11
_journal_date_accepted     2011-08-25
_journal_name_full     'Acta Crystallographica, Section E'
_journal_year     2011
_journal_volume     67
_journal_issue     10
_journal_page_first     o2618
_journal_page_last     o2618
_journal_paper_category     QO
_journal_coeditor_code     VM2103
_publ_contact_author_name     'Dr. Xia Wang'
_publ_contact_author_address
;
 Pharmacy College
 Henan University of Traditional Chinese Medicine
 Zhengzhou 450008
 People's Republic of China
;
_publ_contact_author_email     'wangxiawx83@yahoo.com.cn'
_publ_contact_author_fax     '86 371 65962746'
_publ_contact_author_phone     '86 371 65962746'
_publ_section_title
;
2,4-Dibromo-6-<i>tert</i>-butylbenzene-1,3-diol
;
loop_
    _publ_author_name
    _publ_author_footnote
    _publ_author_address
    'Xia Wang' ?
;
Pharmacy College
Henan University of Traditional Chinese Medicine
Zhengzhou 450008
People's Republic of China
;
    'Jun-long Niu' ?
;
Department of Chemistry,
Henan Key Laboratory of Chemical Biology and Organic Chemistry,
Zhengzhou University,
Zhengzhou 450052
People's Republic of China
;
    'Cai-xia Zhi' ?
;
Department of Chemistry,
Henan Key Laboratory of Chemical Biology and Organic Chemistry,
Zhengzhou University,
Zhengzhou 450052
People's Republic of China
;
data_I
_audit_creation_method     SHELXL-97
_chemical_name_systematic
;
2,4-Dibromo-6-<i>tert</i>-butylbenzene-1,3-diol
;
_chemical_name_common     ?
_chemical_formula_moiety     'C10 H12 Br2 O2'
_chemical_formula_sum     'C10 H12 Br2 O2'
_chemical_formula_iupac     'C10 H12 Br2 O2'
_chemical_formula_weight     324.02
_chemical_melting_point     ?
_symmetry_cell_setting     tetragonal
_symmetry_space_group_name_H-M     'P -4 b 2'
_symmetry_space_group_name_Hall     'P -4 -2ab'
loop_
    _symmetry_equiv_pos_as_xyz
    'x, y, z'
    'y, -x, -z'
    '-x, -y, z'
    '-y, x, -z'
    'y+1/2, x+1/2, -z'
    '-y+1/2, -x+1/2, -z'
    '-x+1/2, y+1/2, z'
    'x+1/2, -y+1/2, z'
_cell_length_a     11.618(3)
_cell_length_b     11.618(3)
_cell_length_c     17.761(4)
_cell_angle_alpha     90.00
_cell_angle_beta     90.00
_cell_angle_gamma     90.00
_cell_volume     2397.4(9)
_cell_formula_units_Z     8
_cell_measurement_reflns_used     1414
_cell_measurement_theta_min     3.3804
_cell_measurement_theta_max     28.9716
_cell_measurement_temperature     290(2)
_exptl_crystal_description     prismatic
_exptl_crystal_colour     colorless
_exptl_crystal_size_max     0.22
_exptl_crystal_size_mid     0.20
_exptl_crystal_size_min     0.20
_exptl_crystal_density_diffrn     1.795
_exptl_crystal_density_meas     ?
_exptl_crystal_density_method     'not measured'
_exptl_crystal_F_000     1264
_exptl_absorpt_coefficient_mu     6.737
_exptl_absorpt_correction_type     multi-scan
_exptl_absorpt_process_details
;
(CrysAlis PRO; Oxford Diffraction, 2009)
;
_exptl_absorpt_correction_T_min     0.3188
_exptl_absorpt_correction_T_max     0.3460
_exptl_special_details
;
CrysAlisPro (Oxford Diffraction, 2009)
Empirical absorption correction using spherical harmonics,
 implemented in SCALE3 ABSPACK scaling algorithm.
;
_diffrn_ambient_temperature     290(2)
_diffrn_radiation_type     MoK\a
_diffrn_radiation_wavelength     0.71073
_diffrn_radiation_source     'fine-focus sealed tube'
_diffrn_radiation_monochromator     graphite
_diffrn_measurement_device_type     'Oxford Diffraction Xcalibur Eos Gemini'
_diffrn_measurement_method     \w
_diffrn_detector_area_resol_mean     16.2312
_diffrn_reflns_number     4935
_diffrn_reflns_av_R_equivalents     0.0865
_diffrn_reflns_av_sigmaI/netI     0.0785
_diffrn_reflns_theta_min     3.38
_diffrn_reflns_theta_max     26.36
_diffrn_reflns_theta_full     26.36
_diffrn_measured_fraction_theta_max     0.997
_diffrn_measured_fraction_theta_full     0.997
_diffrn_reflns_limit_h_min     -7
_diffrn_reflns_limit_h_max     14
_diffrn_reflns_limit_k_min     -13
_diffrn_reflns_limit_k_max     11
_diffrn_reflns_limit_l_min     -22
_diffrn_reflns_limit_l_max     11
_diffrn_standards_number     ?
_diffrn_standards_interval_count     ?
_diffrn_standards_interval_time     ?
_diffrn_standards_decay_%     ?
_refine_special_details
;
Refinement of <i>F</i>^2^ against ALL reflections. The weighted <i>R</i>-factor
<i>wR</i> and goodness of fit <i>S</i> are based on <i>F</i>^2^, conventional
<i>R</i>-factors <i>R</i> are based on <i>F</i>, with <i>F</i> set to zero for
negative <i>F</i>^2^. The threshold expression of <i>F</i>^2^ >
\s(<i>F</i>^2^) is used only for calculating <i>R</i>-factors(gt) <i>etc</i>.
and is not relevant to the choice of reflections for refinement.
<i>R</i>-factors based on <i>F</i>^2^ are statistically about twice as large
as those based on <i>F</i>, and <i>R</i>- factors based on ALL data will be
even larger.
;
_reflns_number_total     1367
_reflns_number_gt     775
_reflns_threshold_expression     I>2sigma(I)
_refine_ls_structure_factor_coef     Fsqd
_refine_ls_matrix_type     full
_refine_ls_R_factor_all     0.1122
_refine_ls_R_factor_gt     0.0493
_refine_ls_wR_factor_gt     0.0510
_refine_ls_wR_factor_ref     0.0590
_refine_ls_goodness_of_fit_ref     1.076
_refine_ls_restrained_S_all     1.076
_refine_ls_number_reflns     1367
_refine_ls_number_parameters     132
_refine_ls_number_restraints     0
_refine_ls_hydrogen_treatment     constr
_refine_ls_weighting_scheme     calc
_refine_ls_weighting_details
         'calc w=1/[\s^2^(Fo^2^)+(0.0056P)^2^+0.0000P] where P=(Fo^2^+2Fc^2^)/3'
_atom_sites_solution_hydrogens     geom
_atom_sites_solution_primary     direct
_atom_sites_solution_secondary     difmap
_refine_ls_shift/su_max     0.000
_refine_ls_shift/su_mean     0.000
_refine_diff_density_max     0.344
_refine_diff_density_min     -0.350
_refine_ls_extinction_method     none
_refine_ls_extinction_coef     ?
_refine_ls_abs_structure_details     ?
_refine_ls_abs_structure_Flack     ?
loop_
    _atom_type_symbol
    _atom_type_description
    _atom_type_scat_dispersion_real
    _atom_type_scat_dispersion_imag
    _atom_type_scat_source
    'C' 'C' 0.0033 0.0000
                         'International Tables Vol C Tables 4.2.6.8 and 6.1.1.4'
    'H' 'H' 0.0000 0.0000
                         'International Tables Vol C Tables 4.2.6.8 and 6.1.1.4'
    'O' 'O' 0.0106 0.0000
                         'International Tables Vol C Tables 4.2.6.8 and 6.1.1.4'
    'Br' 'Br' -0.2901 0.0000
                         'International Tables Vol C Tables 4.2.6.8 and 6.1.1.4'
_computing_data_collection
;
CrysAlis PRO (Oxford Diffraction, 2009)
;
_computing_cell_refinement
;
CrysAlis PRO (Oxford Diffraction, 2009)
;
_computing_data_reduction
;
CrysAlis PRO (Oxford Diffraction, 2009)
;
_computing_structure_solution     'SHELXS97 (Sheldrick, 2008)'
_computing_structure_refinement     'SHELXL97 (Sheldrick, 2008)'
_computing_molecular_graphics     'SHELXTL (Sheldrick, 2008)'
_computing_publication_material     'SHELXL97 (Sheldrick, 2008)'
loop_
    _atom_site_type_symbol
    _atom_site_label
    _atom_site_fract_x
    _atom_site_fract_y
    _atom_site_fract_z
    _atom_site_U_iso_or_equiv
    _atom_site_adp_type
    _atom_site_calc_flag
    _atom_site_refinement_flags
    _atom_site_occupancy
    _atom_site_symmetry_multiplicity
    _atom_site_disorder_assembly
    _atom_site_disorder_group
    Br Br1 0.54152(12) 0.82654(10) 0.57359(5) 0.1038(5) Uani d . 1 1 . .
    Br Br2 0.26935(9) 0.44073(9) 0.65318(6) 0.0780(4) Uani d . 1 1 . .
    O O1 0.5347(6) 0.8647(5) 0.7424(3) 0.076(2) Uani d . 1 1 . .
    H H1 0.5215 0.9175 0.7131 0.114 Uiso calc R 1 1 . .
    O O2 0.4052(6) 0.6107(6) 0.5499(2) 0.085(2) Uani d . 1 1 . .
    H H2 0.4250 0.5434 0.5444 0.128 Uiso calc R 1 1 . .
    C C1 0.4723(7) 0.7689(7) 0.7214(4) 0.045(2) Uani d . 1 1 . .
    C C2 0.4666(7) 0.7357(7) 0.6471(4) 0.058(2) Uani d . 1 1 . .
    C C3 0.4069(7) 0.6383(8) 0.6250(4) 0.055(3) Uani d . 1 1 . .
    C C4 0.3557(7) 0.5756(6) 0.6803(5) 0.050(2) Uani d . 1 1 . .
    C C5 0.3603(7) 0.6096(7) 0.7559(4) 0.047(2) Uani d . 1 1 . .
    H H5 0.3220 0.5655 0.7917 0.056 Uiso calc R 1 1 . .
    C C6 0.4188(7) 0.7050(7) 0.7788(4) 0.046(2) Uani d . 1 1 . .
    C C7 0.4255(8) 0.7422(9) 0.8617(4) 0.065(3) Uani d . 1 1 . .
    C C8 0.3682(9) 0.8603(8) 0.8714(4) 0.090(4) Uani d . 1 1 . .
    H H8A 0.2916 0.8579 0.8512 0.134 Uiso calc R 1 1 . .
    H H8B 0.4123 0.9176 0.8452 0.134 Uiso calc R 1 1 . .
    H H8C 0.3648 0.8794 0.9240 0.134 Uiso calc R 1 1 . .
    C C9 0.5530(9) 0.7473(11) 0.8882(5) 0.121(4) Uani d . 1 1 . .
    H H9A 0.5558 0.7698 0.9402 0.182 Uiso calc R 1 1 . .
    H H9B 0.5943 0.8024 0.8583 0.182 Uiso calc R 1 1 . .
    H H9C 0.5877 0.6728 0.8825 0.182 Uiso calc R 1 1 . .
    C C10 0.3623(9) 0.6572(8) 0.9131(4) 0.093(3) Uani d . 1 1 . .
    H H10A 0.3963 0.5822 0.9082 0.139 Uiso calc R 1 1 . .
    H H10B 0.2827 0.6536 0.8990 0.139 Uiso calc R 1 1 . .
    H H10C 0.3684 0.6825 0.9644 0.139 Uiso calc R 1 1 . .
loop_
    _atom_site_aniso_label
    _atom_site_aniso_U_11
    _atom_site_aniso_U_22
    _atom_site_aniso_U_33
    _atom_site_aniso_U_12
    _atom_site_aniso_U_13
    _atom_site_aniso_U_23
    Br1 0.1535(13) 0.0852(10) 0.0726(6) -0.0324(7) 0.0515(8) 0.0131(6)
    Br2 0.0772(8) 0.0694(8) 0.0875(7) -0.0210(6) 0.0110(7) -0.0109(6)
    O1 0.080(6) 0.068(5) 0.079(4) -0.032(5) 0.013(3) -0.007(3)
    O2 0.130(7) 0.084(6) 0.041(3) -0.009(5) 0.028(3) -0.012(3)
    C1 0.049(6) 0.037(6) 0.050(4) -0.005(4) 0.010(5) 0.001(4)
    C2 0.070(7) 0.054(6) 0.049(5) -0.013(5) 0.023(5) 0.002(5)
    C3 0.070(7) 0.053(7) 0.043(5) -0.009(5) 0.019(5) 0.011(5)
    C4 0.047(6) 0.026(5) 0.076(6) -0.007(4) 0.009(5) -0.004(4)
    C5 0.038(6) 0.060(7) 0.041(5) 0.003(5) 0.011(4) 0.013(5)
    C6 0.047(6) 0.048(6) 0.044(4) -0.002(5) 0.010(4) 0.012(5)
    C7 0.067(7) 0.084(8) 0.046(5) -0.005(6) 0.000(5) 0.007(5)
    C8 0.120(11) 0.094(10) 0.055(6) 0.009(7) 0.022(6) -0.011(5)
    C9 0.108(11) 0.162(13) 0.094(7) -0.020(8) -0.047(7) 0.023(7)
    C10 0.112(11) 0.112(10) 0.054(6) -0.013(7) 0.006(6) 0.009(6)
_geom_special_details
;
All e.s.d.'s (except the e.s.d. in the dihedral angle between two l.s. planes)
are estimated using the full covariance matrix. The cell e.s.d.'s are taken
into account individually in the estimation of e.s.d.'s in distances, angles
and torsion angles; correlations between e.s.d.'s in cell parameters are only
used when they are defined by crystal symmetry. An approximate (isotropic)
treatment of cell e.s.d.'s is used for estimating e.s.d.'s involving l.s.
planes.
;
loop_
    _geom_bond_atom_site_label_1
    _geom_bond_atom_site_label_2
    _geom_bond_site_symmetry_2
    _geom_bond_distance
    _geom_bond_publ_flag
    Br1 C2 . 1.891(7) ?
    Br2 C4 . 1.922(7) ?
    O1 C1 . 1.379(8) ?
    O1 H1 . 0.8200 ?
    O2 C3 . 1.373(8) ?
    O2 H2 . 0.8200 ?
    C1 C2 . 1.377(9) ?
    C1 C6 . 1.406(9) ?
    C2 C3 . 1.384(10) ?
    C3 C4 . 1.360(10) ?
    C4 C5 . 1.400(9) ?
    C5 C6 . 1.362(10) ?
    C5 H5 . 0.9300 ?
    C6 C7 . 1.536(10) ?
    C7 C10 . 1.532(11) ?
    C7 C8 . 1.536(11) ?
    C7 C9 . 1.556(11) ?
    C8 H8A . 0.9600 ?
    C8 H8B . 0.9600 ?
    C8 H8C . 0.9600 ?
    C9 H9A . 0.9600 ?
    C9 H9B . 0.9600 ?
    C9 H9C . 0.9600 ?
    C10 H10A . 0.9600 ?
    C10 H10B . 0.9600 ?
    C10 H10C . 0.9600 ?
loop_
    _geom_angle_atom_site_label_1
    _geom_angle_atom_site_label_2
    _geom_angle_atom_site_label_3
    _geom_angle_site_symmetry_1
    _geom_angle_site_symmetry_3
    _geom_angle
    _geom_angle_publ_flag
    C1 O1 H1 . . 109.5 ?
    C3 O2 H2 . . 109.5 ?
    C2 C1 O1 . . 120.7(7) ?
    C2 C1 C6 . . 121.7(7) ?
    O1 C1 C6 . . 117.5(7) ?
    C1 C2 C3 . . 121.6(7) ?
    C1 C2 Br1 . . 118.9(6) ?
    C3 C2 Br1 . . 119.5(5) ?
    C4 C3 O2 . . 124.7(8) ?
    C4 C3 C2 . . 117.0(7) ?
    O2 C3 C2 . . 118.3(7) ?
    C3 C4 C5 . . 121.6(7) ?
    C3 C4 Br2 . . 119.0(6) ?
    C5 C4 Br2 . . 119.4(6) ?
    C6 C5 C4 . . 122.4(7) ?
    C6 C5 H5 . . 118.8 ?
    C4 C5 H5 . . 118.8 ?
    C5 C6 C1 . . 115.7(7) ?
    C5 C6 C7 . . 122.7(7) ?
    C1 C6 C7 . . 121.6(8) ?
    C10 C7 C6 . . 111.5(8) ?
    C10 C7 C8 . . 107.5(7) ?
    C6 C7 C8 . . 109.7(6) ?
    C10 C7 C9 . . 107.5(7) ?
    C6 C7 C9 . . 110.4(7) ?
    C8 C7 C9 . . 110.2(10) ?
    C7 C8 H8A . . 109.5 ?
    C7 C8 H8B . . 109.5 ?
    H8A C8 H8B . . 109.5 ?
    C7 C8 H8C . . 109.5 ?
    H8A C8 H8C . . 109.5 ?
    H8B C8 H8C . . 109.5 ?
    C7 C9 H9A . . 109.5 ?
    C7 C9 H9B . . 109.5 ?
    H9A C9 H9B . . 109.5 ?
    C7 C9 H9C . . 109.5 ?
    H9A C9 H9C . . 109.5 ?
    H9B C9 H9C . . 109.5 ?
    C7 C10 H10A . . 109.5 ?
    C7 C10 H10B . . 109.5 ?
    H10A C10 H10B . . 109.5 ?
    C7 C10 H10C . . 109.5 ?
    H10A C10 H10C . . 109.5 ?
    H10B C10 H10C . . 109.5 ?
loop_
    _geom_torsion_atom_site_label_1
    _geom_torsion_atom_site_label_2
    _geom_torsion_atom_site_label_3
    _geom_torsion_atom_site_label_4
    _geom_torsion_site_symmetry_1
    _geom_torsion_site_symmetry_2
    _geom_torsion_site_symmetry_3
    _geom_torsion_site_symmetry_4
    _geom_torsion
    _geom_torsion_publ_flag
    O1 C1 C2 C3 . . . . 178.4(9) ?
    C6 C1 C2 C3 . . . . 0.7(14) ?
    O1 C1 C2 Br1 . . . . -2.1(12) ?
    C6 C1 C2 Br1 . . . . -179.8(7) ?
    C1 C2 C3 C4 . . . . -1.1(13) ?
    Br1 C2 C3 C4 . . . . 179.4(6) ?
    C1 C2 C3 O2 . . . . -180.0(8) ?
    Br1 C2 C3 O2 . . . . 0.5(12) ?
    O2 C3 C4 C5 . . . . -179.5(7) ?
    C2 C3 C4 C5 . . . . 1.7(12) ?
    O2 C3 C4 Br2 . . . . -2.2(12) ?
    C2 C3 C4 Br2 . . . . 179.0(7) ?
    C3 C4 C5 C6 . . . . -2.0(13) ?
    Br2 C4 C5 C6 . . . . -179.3(7) ?
    C4 C5 C6 C1 . . . . 1.4(13) ?
    C4 C5 C6 C7 . . . . -179.3(7) ?
    C2 C1 C6 C5 . . . . -0.8(13) ?
    O1 C1 C6 C5 . . . . -178.6(8) ?
    C2 C1 C6 C7 . . . . 179.9(8) ?
    O1 C1 C6 C7 . . . . 2.1(12) ?
    C5 C6 C7 C10 . . . . 1.8(12) ?
    C1 C6 C7 C10 . . . . -178.9(8) ?
    C5 C6 C7 C8 . . . . -117.2(10) ?
    C1 C6 C7 C8 . . . . 62.1(11) ?
    C5 C6 C7 C9 . . . . 121.2(10) ?
    C1 C6 C7 C9 . . . . -59.5(12) ?
loop_
    _geom_hbond_atom_site_label_D
    _geom_hbond_atom_site_label_H
    _geom_hbond_atom_site_label_A
    _geom_hbond_site_symmetry_A
    _geom_hbond_distance_DH
    _geom_hbond_distance_HA
    _geom_hbond_distance_DA
    _geom_hbond_angle_DHA
    O1 H1 O1 3_675 0.82 2.67 3.246(13) 129.2
    O2 H2 O2 4_656 0.82 2.36 2.979(9) 133.1
