# Supplementary material for: 2,4-Dibromo-6-tert-butyl­benzene-1,3-diol
Source: Acta Crystallogr Sect E Struct Rep Online. 2011 Sep 14;67(Pt 10):o2618. doi: 10.1107/S1600536811034866 (PMC3201261; doi:10.1107/S1600536811034866)
Supplement: Supplementary file 2 [file e-67-o2618-Isup2.hkl]

# 
# h,k,l, Fc-squared, Fo-squared, sigma(Fo-squared) and status flag 
# 
data_I
_shelx_title ' 20110461 in P-4b2' 
_shelx_refln_list_code          4 
_shelx_F_calc_maximum      400.64 
_exptl_crystal_F_000      1264.00 
_reflns_d_resolution_high  0.8004 
 
loop_ 
 _symmetry_equiv_pos_as_xyz 
 'x, y, z' 
 'y, -x, -z' 
 '-x, -y, z' 
 '-y, x, -z' 
 'y+1/2, x+1/2, -z' 
 '-y+1/2, -x+1/2, -z' 
 '-x+1/2, y+1/2, z' 
 'x+1/2, -y+1/2, z' 
 
_cell_length_a    11.6180 
_cell_length_b    11.6180 
_cell_length_c    17.7613 
_cell_angle_alpha  90.000 
_cell_angle_beta   90.000 
_cell_angle_gamma  90.000 
 
_shelx_F_squared_multiplier     1.000 
 
loop_ 
 _refln_index_h 
 _refln_index_k 
 _refln_index_l 
 _refln_F_squared_calc 
 _refln_F_squared_meas 
 _refln_F_squared_sigma 
 _refln_observed_status 
   0   2   0      336.81      351.77     52.48 o 
   1   2   0     1482.67     1490.81     71.33 o 
   2   2   0   160512.03   146252.88   1135.62 o 
   1   3   0      713.10      903.96     68.86 o 
   2   3   0    22861.94    22132.87    358.66 o 
   3   3   0    20095.89    19590.01    523.79 o 
   0   4   0       65.56      155.61     37.10 o 
   1   4   0     7525.50     7572.46    225.59 o 
   2   4   0       89.33       44.82     24.55 o 
   3   4   0       12.68      -23.83     43.78 o 
   4   4   0     3245.49     3616.56    275.52 o 
   1   5   0     3107.65     3044.07    165.18 o 
   2   5   0       33.07       37.84     63.49 o 
   3   5   0     3544.06     3579.54    146.95 o 
   4   5   0    32937.55    32441.84   1224.65 o 
   5   5   0      357.01      343.35     87.78 o 
   0   6   0     4956.41     5118.69    311.01 o 
   1   6   0      555.65      573.82     84.93 o 
   2   6   0     2645.72     2855.47    181.23 o 
   3   6   0    13684.06    13602.29    398.37 o 
   4   6   0      683.18      648.94    105.54 o 
   5   6   0     1826.67     2011.03    171.46 o 
   6   6   0      601.23      531.32    128.66 o 
   1   7   0     4069.57     3939.16    221.00 o 
   2   7   0     7503.20     7615.78    318.21 o 
   3   7   0       28.79       49.38     68.80 o 
   4   7   0     1718.10     1721.82     96.38 o 
   5   7   0      386.62      462.84    114.62 o 
   6   7   0     2306.88     2485.20    211.34 o 
   7   7   0      903.76      747.39    178.53 o 
   0   8   0     1272.20     1507.61    203.97 o 
   1   8   0       31.19       24.33     72.41 o 
   2   8   0     5519.21     5623.16    289.50 o 
   3   8   0      131.59      187.71    118.50 o 
   4   8   0     1640.90     1605.98    116.28 o 
   5   8   0     1360.96     1676.71    186.70 o 
   6   8   0      172.52      340.72    124.12 o 
   7   8   0      673.63      462.39    118.75 o 
   8   8   0       48.07     -160.31    160.31 o 
   1   9   0     3443.70     3777.10    246.44 o 
   2   9   0       69.65      102.95     90.25 o 
   3   9   0      586.60      555.46    110.09 o 
   4   9   0      216.66      277.60    114.00 o 
   5   9   0      269.57      383.75    113.65 o 
   6   9   0     1031.64     1183.66    183.93 o 
   7   9   0       25.54     -109.38    276.83 o 
   8   9   0       57.85       80.97     89.80 o 
   9   9   0      875.24     1064.00    253.33 o 
   0  10   0     3140.74     3161.92    342.24 o 
   1  10   0      415.97      373.87    124.71 o 
   2  10   0      121.17      -88.71    104.60 o 
   3  10   0        0.19       59.67    129.63 o 
   4  10   0     1018.09     1193.11    184.45 o 
   5  10   0       90.89      360.66    135.04 o 
   6  10   0       53.34      378.82    138.25 o 
   7  10   0        3.47      -95.23    221.61 o 
   8  10   0       16.23      -81.99    101.70 o 
   9  10   0      109.74      117.55    113.08 o 
  10  10   0       91.19      139.23    184.99 o 
   1  11   0      642.57      788.95    180.46 o 
   2  11   0       39.65      -94.80    100.04 o 
   3  11   0      422.74      425.13    138.86 o 
   4  11   0       40.64       36.95     90.48 o 
   5  11   0      219.51      272.98    117.30 o 
   6  11   0      200.54      591.38    173.31 o 
   7  11   0      505.24      587.94    601.92 o 
   8  11   0      357.24      184.75    452.65 o 
   9  11   0       23.79       62.63    241.32 o 
   0  12   0        9.23      230.05    160.14 o 
   1  12   0      170.92      251.12    110.40 o 
   2  12   0      204.60       64.83     82.50 o 
   3  12   0      170.09       20.98    115.10 o 
   4  12   0       32.33       33.38    103.79 o 
   5  12   0        1.81      211.10    129.44 o 
   6  12   0      122.70      309.90    284.11 o 
   7  12   0       76.65     -157.49    371.30 o 
   8  12   0       28.42      138.05    497.24 o 
   1  13   0      199.08      151.26    208.35 o 
   2  13   0        5.57      -16.84     92.84 o 
   3  13   0       58.93      -80.15     94.95 o 
   4  13   0       80.46      -39.46    253.57 o 
   5  13   0        0.26      225.81    143.27 o 
   6  13   0       36.86      257.84    175.35 o 
   0  14   0       36.96      424.92    213.37 o 
   1  14   0       40.15       -6.49    186.71 o 
   2  14   0       24.88       16.97    128.22 o 
   3  14   0        0.00      -66.61    166.52 o 
   0   2   1     8646.58     9614.61    156.12 o 
   1   2   1     3477.32     3453.58    401.88 o 
   2   2   1    29967.91    29335.07    466.67 o 
   1   3   1    17214.93    18040.58    275.33 o 
   2   3   1    27669.66    27311.14    396.81 o 
   3   3   1     8789.47     8903.75    149.49 o 
   0   4   1    10742.53    11164.47    552.51 o 
   1   4   1     8721.23     8820.29    134.82 o 
   2   4   1     2782.65     2724.85    157.25 o 
   3   4   1     1789.14     1588.56     60.93 o 
   4   4   1       34.75       49.33     72.63 o 
   1   5   1     5733.03     6067.80    395.22 o 
   2   5   1       82.28       68.83     37.58 o 
   3   5   1      720.32      699.05     49.24 o 
   4   5   1    11855.44    11471.04    173.34 o 
   5   5   1       18.16      -18.64    123.81 o 
   0   6   1      314.84      318.28     48.64 o 
   1   6   1     7346.21     7353.49    196.66 o 
   2   6   1     4761.25     4700.99    162.73 o 
   3   6   1     3124.92     3441.68    236.08 o 
   4   6   1      206.03      220.82     29.86 o 
   5   6   1      779.56      785.47     77.76 o 
   6   6   1       92.29      -23.18     73.42 o 
   1   7   1     1004.56      977.45    118.72 o 
   2   7   1     3428.32     3354.35    150.53 o 
   3   7   1      540.23      591.43     58.32 o 
   4   7   1      581.48      573.85     39.67 o 
   5   7   1      947.52     1012.82     98.27 o 
   6   7   1     1895.91     1858.61    148.43 o 
   7   7   1       22.83      -88.47     88.47 o 
   0   8   1     3993.10     3817.23    229.54 o 
   1   8   1       27.72       41.62     46.70 o 
   2   8   1      609.79      585.35     73.99 o 
   3   8   1     1085.24     1095.13     78.29 o 
   4   8   1      575.29      654.70     64.60 o 
   5   8   1     2427.78     2598.28    161.08 o 
   6   8   1      868.10      928.58    181.27 o 
   7   8   1      487.70      275.93     85.41 o 
   8   8   1        3.44     -106.51    106.51 o 
   1   9   1     2248.72     2360.52    126.62 o 
   2   9   1      164.05      204.00     60.50 o 
   3   9   1      449.96      437.29     77.12 o 
   4   9   1      477.52      453.97     84.05 o 
   5   9   1      125.06      262.36     77.66 o 
   6   9   1      365.86      443.22    106.50 o 
   7   9   1      288.70      217.76    102.57 o 
   8   9   1      147.63       25.48     74.31 o 
   9   9   1      243.82      190.51    149.22 o 
   0  10   1      529.01      602.14    123.12 o 
   1  10   1      121.18      103.35     60.15 o 
   2  10   1      306.83      217.72    117.78 o 
   3  10   1      989.08     1020.69    113.61 o 
   4  10   1      961.59     1091.92    121.64 o 
   5  10   1       53.35      234.33     83.84 o 
   6  10   1       68.92      107.07     90.12 o 
   7  10   1      167.96       93.40     98.48 o 
   8  10   1      133.37       58.43     79.26 o 
   9  10   1       30.00       85.78     74.07 o 
  10  10   1       11.35       88.87    108.65 o 
   1  11   1      575.95      669.39     90.08 o 
   2  11   1       30.96      -69.06     69.06 o 
   3  11   1      328.99      226.50     76.14 o 
   4  11   1        2.66       58.57     65.16 o 
   5  11   1       88.28      168.70     78.85 o 
   6  11   1      166.06      434.55    103.70 o 
   7  11   1      169.43      240.13    169.33 o 
   8  11   1       65.88       58.14    116.75 o 
   9  11   1       71.30       58.42    102.73 o 
   0  12   1       32.44      165.08    107.46 o 
   1  12   1      307.02      376.01     90.17 o 
   2  12   1      219.87       57.96     63.63 o 
   3  12   1      108.98      -50.39     68.35 o 
   4  12   1       53.82      143.26     85.86 o 
   5  12   1      353.42      451.44    101.37 o 
   6  12   1       75.28      323.91     97.35 o 
   7  12   1       13.48       -0.44    140.80 o 
   8  12   1        6.28      -62.95    168.79 o 
   1  13   1      184.58      242.90     76.48 o 
   2  13   1       15.29      -84.12     84.12 o 
   3  13   1       32.01      -67.23     67.23 o 
   4  13   1      103.79      -28.50    149.67 o 
   5  13   1       14.26      155.80    101.49 o 
   6  13   1       10.65      149.58    167.82 o 
   0  14   1       13.26      -36.45    401.72 o 
   1  14   1       71.95      -26.52    158.57 o 
   2  14   1       39.39       25.49     87.70 o 
   3  14   1      190.75       53.61     82.80 o 
   1   1   2     1162.98     1431.15     43.44 o 
   0   2   2     8046.60     8219.51    192.73 o 
   1   2   2    10671.21    10645.62    145.68 o 
   2   2   2     2793.99     2715.50     64.99 o 
   1   3   2    24308.81    24303.97    190.22 o 
   2   3   2    17028.53    16970.88    147.08 o 
   3   3   2     3918.21     3940.05    104.49 o 
   0   4   2    25102.49    25149.47    704.22 o 
   1   4   2    13342.25    13683.19    221.05 o 
   2   4   2     5646.14     5741.66    101.68 o 
   3   4   2    11777.95    11902.94    165.64 o 
   4   4   2      330.20      292.18     70.66 o 
   1   5   2     9646.15    10247.47    208.21 o 
   2   5   2     1904.00     2007.40     76.11 o 
   3   5   2     1699.53     1687.13    108.58 o 
   4   5   2     2164.11     2406.72    173.34 o 
   5   5   2      381.08      391.02    102.64 o 
   0   6   2     6297.01     6616.10    463.40 o 
   1   6   2     8823.45     9032.56    244.46 o 
   2   6   2    13480.79    13496.68    269.64 o 
   3   6   2     2150.38     1986.68     92.08 o 
   4   6   2      991.97      973.82     62.45 o 
   5   6   2     1092.27      931.35    117.54 o 
   6   6   2      340.20      349.93    165.70 o 
   1   7   2      578.89      573.55     62.88 o 
   2   7   2       53.52      118.97     50.84 o 
   3   7   2      817.55      805.07     66.01 o 
   4   7   2      229.78      201.55     28.88 o 
   5   7   2     3533.68     3441.33    110.42 o 
   6   7   2      332.41      244.10     91.93 o 
   7   7   2      654.90      574.73    107.37 o 
   0   8   2     6807.99     6757.74    295.01 o 
   1   8   2      677.93      711.79     75.53 o 
   2   8   2     1855.51     2021.83    129.86 o 
   3   8   2     1475.53     1407.97     91.44 o 
   4   8   2     1809.48     1562.57    208.49 o 
   5   8   2     2582.66     2438.62    186.79 o 
   6   8   2     1316.14     1400.62    127.18 o 
   7   8   2       87.28      121.29     77.60 o 
   8   8   2       83.06       84.87     97.51 o 
   1   9   2      292.78      300.53     59.56 o 
   2   9   2      193.56       97.19     63.69 o 
   3   9   2      701.08      729.67     89.66 o 
   4   9   2      607.48      590.90     86.84 o 
   5   9   2      384.34      592.90     96.04 o 
   6   9   2      240.73      212.50     72.13 o 
   7   9   2      633.61      822.75    157.11 o 
   8   9   2      199.77       67.34     99.61 o 
   9   9   2       77.49       52.92    175.71 o 
   0  10   2      291.10      289.32     95.28 o 
   1  10   2       60.52       12.49     56.27 o 
   2  10   2      435.58      473.14     73.11 o 
   3  10   2     2293.77     2601.07    192.14 o 
   4  10   2      320.31      351.04     96.44 o 
   5  10   2      309.41      606.70    101.43 o 
   6  10   2      234.30      307.44    170.45 o 
   7  10   2      284.49      419.44    131.54 o 
   8  10   2      357.33      369.18    103.39 o 
   9  10   2       10.72      -17.15     81.66 o 
  10  10   2       25.86      192.31    138.41 o 
   1  11   2       25.86       -9.09     61.30 o 
   2  11   2       89.23       91.11     59.41 o 
   3  11   2       77.27      -48.46     76.65 o 
   4  11   2       59.55       76.50     71.97 o 
   5  11   2      114.76      330.36    152.90 o 
   6  11   2      317.64      376.23    135.08 o 
   7  11   2       80.12      231.60    165.03 o 
   8  11   2       94.72      159.06    200.44 o 
   9  11   2       53.28       16.92    143.30 o 
   0  12   2      114.60      167.12    103.21 o 
   1  12   2      487.23      561.78     87.54 o 
   2  12   2       83.93       -4.28     69.52 o 
   3  12   2       49.55      -65.57     82.21 o 
   4  12   2        7.90      -15.26     99.97 o 
   5  12   2      475.57      709.02    172.42 o 
   6  12   2       42.87      148.33    179.69 o 
   7  12   2       33.51      236.58    181.31 o 
   8  12   2       39.81       25.15    164.46 o 
   1  13   2       69.15      163.35    109.44 o 
   2  13   2       16.81       -8.92     72.46 o 
   3  13   2       95.84      -83.95    140.68 o 
   4  13   2       88.05       59.94    129.60 o 
   5  13   2       21.49      122.47     94.49 o 
   6  13   2       23.21       13.51    188.25 o 
   0  14   2      140.42      448.59    217.53 o 
   1  14   2       37.82       94.11    116.59 o 
   2  14   2       97.38       -0.79     89.54 o 
   3  14   2      103.63       53.67     84.39 o 
   0   0   3    25746.65    25134.02    463.71 o 
   1   1   3     2917.64     2961.84     76.21 o 
   0   2   3    13613.66    13862.49    305.16 o 
   1   2   3     2448.38     2439.34     39.71 o 
   2   2   3    18947.36    19039.08    187.28 o 
   1   3   3     9136.12     9389.19    314.62 o 
   2   3   3    15940.58    16513.17    153.01 o 
   3   3   3     1281.50     1228.18     53.47 o 
   0   4   3    12851.11    13969.01    591.92 o 
   1   4   3    20530.32    20585.75    172.56 o 
   2   4   3     2235.73     2249.80     55.41 o 
   3   4   3     3987.97     3980.23     92.25 o 
   4   4   3      994.81     1175.58     79.97 o 
   1   5   3     4454.45     4451.94     94.18 o 
   2   5   3     2413.22     2437.13    148.35 o 
   3   5   3     2652.63     2735.39     72.27 o 
   4   5   3     4343.43     4559.64    127.95 o 
   5   5   3      177.11      177.65     69.34 o 
   0   6   3    15253.17    15232.51    353.87 o 
   1   6   3     5529.69     5640.31    159.56 o 
   2   6   3     2835.28     2938.03    111.14 o 
   3   6   3     7389.49     7197.18    137.87 o 
   4   6   3      994.00      942.81     63.42 o 
   5   6   3      352.36      401.55     49.14 o 
   6   6   3       55.20      134.09     82.85 o 
   1   7   3      927.58      828.39     70.21 o 
   2   7   3      219.85      331.80     66.15 o 
   3   7   3       11.11       52.49     24.93 o 
   4   7   3     3280.88     3316.02    113.70 o 
   5   7   3     1915.70     2028.49     95.90 o 
   6   7   3      574.29      586.31    115.15 o 
   7   7   3      861.84     1243.28    184.41 o 
   0   8   3      891.04      901.16    112.04 o 
   1   8   3     1146.32     1145.09     88.25 o 
   2   8   3     4683.17     4912.78    181.61 o 
   3   8   3      309.79      303.05     63.62 o 
   4   8   3      387.83      276.81    101.84 o 
   5   8   3     1312.39     1397.92     83.95 o 
   6   8   3       83.68       84.13     82.43 o 
   7   8   3       31.89       53.81    127.99 o 
   8   8   3      546.19      346.49    177.78 o 
   1   9   3      466.75      446.25     56.82 o 
   2   9   3      316.93      260.05     55.42 o 
   3   9   3     1300.54     1433.01    177.04 o 
   4   9   3       13.81       89.77     63.96 o 
   5   9   3      372.71      384.58    102.34 o 
   6   9   3      514.02      563.63     91.14 o 
   7   9   3       51.31      131.02    148.48 o 
   8   9   3        0.82      -62.98    113.78 o 
   9   9   3      503.68      449.92    141.72 o 
   0  10   3     1548.49     1555.20    230.16 o 
   1  10   3      178.47      160.28     49.49 o 
   2  10   3       51.80       53.98     52.78 o 
   3  10   3      477.60      536.16    154.23 o 
   4  10   3      488.19      542.56     91.18 o 
   5  10   3      649.86      734.19    102.63 o 
   6  10   3      379.27      349.97    110.53 o 
   7  10   3       68.74      164.41    106.49 o 
   8  10   3      175.98      106.70    141.69 o 
   9  10   3       40.02       30.24    160.02 o 
  10  10   3       88.48      134.41    234.96 o 
   1  11   3      659.68      595.85     88.84 o 
   2  11   3        7.97        3.19     69.22 o 
   3  11   3       37.07       15.91     76.89 o 
   4  11   3      112.75      250.10    141.50 o 
   5  11   3       31.13       51.58    132.08 o 
   6  11   3      150.92      183.77    102.54 o 
   7  11   3      297.30      339.08    129.33 o 
   8  11   3      211.15      209.43    148.76 o 
   9  11   3       15.58       50.52    186.79 o 
   0  12   3      106.57      133.11     96.20 o 
   1  12   3       63.34       40.45     96.16 o 
   2  12   3      114.59      173.10    138.38 o 
   3  12   3      559.13      549.62    186.24 o 
   4  12   3      100.88       95.08    169.41 o 
   5  12   3       44.37       64.80    143.05 o 
   6  12   3      107.53      246.53    125.56 o 
   7  12   3       77.71      421.86    126.86 o 
   1  13   3      169.47      190.57     76.61 o 
   2  13   3        3.98     -101.89    101.89 o 
   3  13   3        9.40      -81.86    163.08 o 
   4  13   3       36.10      194.11    229.41 o 
   5  13   3        6.79      -33.10    135.49 o 
   6  13   3      112.65      146.11    222.19 o 
   0  14   3       67.01      303.42    194.30 o 
   1  14   3       93.07      323.73    150.07 o 
   2  14   3       16.63     -118.72    118.72 o 
   3  14   3        2.13     -149.71    149.71 o 
   0   0   4    89439.78    91059.33   1021.72 o 
   1   1   4       57.24       59.58     18.93 o 
   0   2   4    59815.22    58672.09    822.60 o 
   1   2   4     4190.44     4124.28     87.73 o 
   2   2   4    21976.28    22234.67    180.21 o 
   1   3   4     4147.80     4113.96     87.15 o 
   2   3   4     4104.38     4240.67     98.82 o 
   3   3   4     1595.11     1586.31     54.03 o 
   0   4   4     3150.42     3365.52    102.52 o 
   1   4   4     5310.23     5271.31     74.39 o 
   2   4   4     2803.69     2887.27     87.09 o 
   3   4   4     8413.44     8953.64    143.90 o 
   4   4   4      844.59      954.35     79.23 o 
   1   5   4      793.68      804.97     37.53 o 
   2   5   4     9378.16     9397.79    161.81 o 
   3   5   4     2123.41     2218.08    106.45 o 
   4   5   4     4516.95     4391.24     95.63 o 
   5   5   4       66.88      117.92     42.81 o 
   0   6   4    11526.54    11926.92    303.08 o 
   1   6   4      287.07      277.58     35.41 o 
   2   6   4      115.24      213.05     52.14 o 
   3   6   4     3818.76     3725.76    104.13 o 
   4   6   4     2869.04     2956.34    122.85 o 
   5   6   4     5028.76     4970.35    152.87 o 
   6   6   4      489.31      397.58    110.98 o 
   1   7   4     1348.49     1280.55     84.08 o 
   2   7   4     1058.29     1182.93    104.52 o 
   3   7   4     1218.31     1216.53     73.92 o 
   4   7   4     5307.27     5277.14    164.98 o 
   5   7   4       55.85       36.53     59.37 o 
   6   7   4     1664.79     1793.34    136.54 o 
   7   7   4      273.76      549.29    132.07 o 
   0   8   4     1793.99     1851.21    127.13 o 
   1   8   4     1180.71     1177.28     97.08 o 
   2   8   4     4678.97     4998.80    179.08 o 
   3   8   4      376.39      454.14     58.86 o 
   4   8   4      524.81      424.08     92.13 o 
   5   8   4      567.64      472.81     58.45 o 
   6   8   4      166.97      147.78    120.74 o 
   7   8   4       40.57      153.39     89.32 o 
   8   8   4      343.77      165.32    237.11 o 
   1   9   4     2981.94     3078.75    150.88 o 
   2   9   4     1038.49      948.45     90.58 o 
   3   9   4      983.20     1095.31    130.71 o 
   4   9   4      379.10      370.07     66.03 o 
   5   9   4       65.93       69.37     54.64 o 
   6   9   4       24.57       14.93     87.08 o 
   7   9   4      256.36      374.14     87.86 o 
   8   9   4      331.03      303.12     84.91 o 
   9   9   4      395.42      288.60    273.11 o 
   0  10   4     1752.30     1617.11    168.15 o 
   1  10   4      295.90      237.15     68.20 o 
   2  10   4      446.37      596.18     83.39 o 
   3  10   4      287.06      322.36    107.30 o 
   4  10   4      313.59      398.04    142.53 o 
   5  10   4      451.17      362.70     79.47 o 
   6  10   4      219.29      180.17     75.13 o 
   7  10   4       27.70       64.07     71.00 o 
   8  10   4        2.21      224.17    105.18 o 
   9  10   4       12.03      -11.85    246.67 o 
  10  10   4       60.49      140.30    354.55 o 
   1  11   4     1283.64     1291.02    131.47 o 
   2  11   4       72.51       33.54     89.39 o 
   3  11   4      144.11      127.33     98.72 o 
   4  11   4      160.90      324.89    108.17 o 
   5  11   4        2.88      -31.05    132.69 o 
   6  11   4      120.64      220.23    106.73 o 
   7  11   4      313.92      425.02     99.70 o 
   8  11   4      104.05      263.01     92.65 o 
   9  11   4      158.06      178.50    105.70 o 
   0  12   4       57.92       47.79    185.73 o 
   1  12   4       86.11       19.19     86.78 o 
   2  12   4      200.20      204.02    146.96 o 
   3  12   4      665.50      747.44    125.27 o 
   4  12   4      106.54      108.48     89.31 o 
   5  12   4       83.38       71.34    140.54 o 
   6  12   4       26.59      124.81     87.31 o 
   7  12   4       52.58      235.00     87.20 o 
   1  13   4      126.66      131.40    232.90 o 
   2  13   4       38.54      133.83    329.83 o 
   3  13   4       74.84      -60.62    212.98 o 
   4  13   4       30.80       91.29    134.15 o 
   5  13   4       53.01       53.09    130.71 o 
   0  14   4       84.80      269.36    202.23 o 
   1  14   4       91.78      247.73    132.59 o 
   2  14   4       31.02      -83.90    107.56 o 
   0   0   5      168.63      271.08     76.63 o 
   1   1   5     2401.02     2472.54     65.03 o 
   0   2   5    72203.00    71958.49    684.97 o 
   1   2   5    11688.13    11733.42    105.91 o 
   2   2   5      169.89      166.62     17.12 o 
   1   3   5     8071.27     8021.46     85.61 o 
   2   3   5     3757.36     3950.33     74.71 o 
   3   3   5     2184.38     2222.46     64.80 o 
   0   4   5      765.38      738.46     46.56 o 
   1   4   5       49.33       63.20     11.55 o 
   2   4   5     1932.58     1918.85     59.61 o 
   3   4   5    13811.25    14109.83    284.94 o 
   4   4   5     1123.30     1111.34     56.65 o 
   1   5   5     1130.90     1075.77     41.39 o 
   2   5   5     6700.11     6446.60    124.53 o 
   3   5   5     1957.76     2047.94     87.83 o 
   4   5   5     1732.68     1677.18     64.97 o 
   5   5   5      165.66      208.88     41.18 o 
   0   6   5     1580.35     1495.88    113.77 o 
   1   6   5      469.00      510.20     44.36 o 
   2   6   5     1995.50     1924.43     71.40 o 
   3   6   5       80.43       37.50     41.67 o 
   4   6   5     2015.31     2110.36     84.66 o 
   5   6   5     6428.08     6403.14    178.89 o 
   6   6   5       89.26      249.62     99.92 o 
   1   7   5      841.30      902.92     64.27 o 
   2   7   5      840.83      815.42     60.23 o 
   3   7   5     1720.75     1631.98     91.52 o 
   4   7   5     3508.08     3349.48    135.81 o 
   5   7   5      646.90      630.18     66.69 o 
   6   7   5      749.80      941.81    106.22 o 
   7   7   5        5.73      253.54    117.15 o 
   0   8   5     2481.57     2635.70    285.46 o 
   1   8   5      792.06      850.73    100.68 o 
   2   8   5     1448.77     1459.22     84.18 o 
   3   8   5     1116.58     1175.78     83.48 o 
   4   8   5      785.33      679.24     87.89 o 
   5   8   5       36.27       23.89     36.42 o 
   6   8   5       59.11      141.74     79.56 o 
   7   8   5      136.66      188.47    136.76 o 
   8   8   5      236.46      717.37    154.95 o 
   1   9   5     2233.56     2321.75    130.58 o 
   2   9   5      266.16      252.62     52.92 o 
   3   9   5       72.50      168.98     77.52 o 
   4   9   5      159.99       69.07     68.50 o 
   5   9   5       52.50      -16.60     69.11 o 
   6   9   5       28.69       43.47     67.04 o 
   7   9   5      420.98      527.03    100.77 o 
   8   9   5      544.43      586.23    176.15 o 
   9   9   5       20.48       13.79    332.22 o 
   0  10   5      714.07      534.82     95.57 o 
   1  10   5       95.50      114.44     70.46 o 
   2  10   5      754.15      855.04     93.28 o 
   3  10   5      371.19      451.25     92.56 o 
   4  10   5       14.47      -66.99     66.99 o 
   5  10   5      171.57      220.39     86.26 o 
   6  10   5      303.81      466.80     99.05 o 
   7  10   5       58.13      125.48    137.63 o 
   8  10   5       45.97      160.29    102.93 o 
   9  10   5       18.95       32.83    130.29 o 
  10  10   5        0.17        9.07    170.07 o 
   1  11   5      289.18      242.71     80.90 o 
   2  11   5       70.93      150.60     82.78 o 
   3  11   5       50.22      243.44     98.51 o 
   4  11   5       97.99      -55.56    131.41 o 
   5  11   5        5.42      -89.14     89.14 o 
   6  11   5      297.35      252.85    100.06 o 
   7  11   5       97.97      193.41     88.72 o 
   8  11   5       92.70      277.56     96.61 o 
   0  12   5       93.73      138.74    122.63 o 
   1  12   5      187.37       76.68    207.55 o 
   2  12   5       29.41       85.60    185.84 o 
   3  12   5       57.22      129.53    139.94 o 
   4  12   5      136.69        0.54    161.17 o 
   5  12   5       75.61       61.07    133.07 o 
   6  12   5        5.37       97.37     99.66 o 
   7  12   5       17.33      171.03    105.10 o 
   1  13   5        6.81       65.74    277.89 o 
   2  13   5       47.05       87.89    316.98 o 
   3  13   5       78.19      -14.39    152.98 o 
   4  13   5       28.10      -62.57    104.84 o 
   5  13   5       52.78        4.34    124.47 o 
   0  14   5       90.96      321.47    193.47 o 
   1  14   5       38.71      200.31    192.44 o 
   2  14   5        4.20     -119.07    119.07 o 
   0   0   6    12018.00    12038.75    449.17 o 
   1   1   6     9512.51     9417.13    139.50 o 
   0   2   6    25454.53    25260.95    258.26 o 
   1   2   6    14036.67    13867.08    171.59 o 
   2   2   6     1046.32     1050.31     34.92 o 
   1   3   6     5977.25     6019.84    137.24 o 
   2   3   6      207.99      226.53     24.06 o 
   3   3   6    20297.47    20367.79    211.92 o 
   0   4   6     8185.24     8047.01    250.83 o 
   1   4   6    11919.23    11827.54    217.04 o 
   2   4   6     7708.25     7938.66    130.36 o 
   3   4   6     6759.21     6905.50    183.58 o 
   4   4   6      760.90      699.25     47.94 o 
   1   5   6     6067.10     6061.02     96.65 o 
   2   5   6     3298.77     3415.60     77.69 o 
   3   5   6      836.17      826.60     57.39 o 
   4   5   6      154.25      189.60     24.37 o 
   5   5   6     1039.68      948.20     73.78 o 
   0   6   6    13866.47    13367.03    287.32 o 
   1   6   6     4478.90     4304.83    111.85 o 
   2   6   6     1597.03     1596.60     63.24 o 
   3   6   6     3186.00     2954.74    130.97 o 
   4   6   6     1794.99     1723.60     82.50 o 
   5   6   6     1068.55      966.58     64.55 o 
   6   6   6      443.43      594.63    118.41 o 
   1   7   6      700.19      706.20     54.14 o 
   2   7   6      674.08      619.32     50.02 o 
   3   7   6     1352.43     1363.13     94.92 o 
   4   7   6     1542.44     1279.55     80.21 o 
   5   7   6      188.49      259.05     49.76 o 
   6   7   6      271.73      359.15     59.28 o 
   7   7   6      667.13      975.21    163.71 o 
   0   8   6      411.35      275.56     61.11 o 
   1   8   6     1438.65     1471.16     83.21 o 
   2   8   6     2488.84     2604.92    121.36 o 
   3   8   6     1288.78     1193.22     88.01 o 
   4   8   6      416.13      346.76     57.40 o 
   5   8   6      726.00      669.22     71.42 o 
   6   8   6      405.14      402.42     59.19 o 
   7   8   6      350.88      543.97     97.17 o 
   8   8   6     1187.39     1358.77    258.82 o 
   1   9   6      313.53      343.09     64.78 o 
   2   9   6      368.59      464.84     63.33 o 
   3   9   6      329.33      315.31     52.13 o 
   4   9   6       84.66      -11.72     58.93 o 
   5   9   6      462.03      503.12     71.72 o 
   6   9   6      156.23      128.53     72.73 o 
   7   9   6       18.72      129.92    127.75 o 
   8   9   6      165.89      242.41    199.75 o 
   9   9   6       64.53      -37.73    421.33 o 
   0  10   6      232.56      197.42    112.49 o 
   1  10   6      343.12      428.46     61.67 o 
   2  10   6      369.41      472.57    106.68 o 
   3  10   6      183.77      219.10    134.68 o 
   4  10   6      185.90      115.98     73.49 o 
   5  10   6     1274.17     1200.21    146.05 o 
   6  10   6      541.72      580.24    116.20 o 
   7  10   6       80.82      240.11    138.59 o 
   8  10   6       12.08      154.85     80.93 o 
   9  10   6       58.03       27.88    245.07 o 
   1  11   6      117.04      154.08    140.28 o 
   2  11   6       33.34      176.72     83.52 o 
   3  11   6       33.39      210.86    180.39 o 
   4  11   6      143.99       27.90    178.00 o 
   5  11   6       24.93       18.44     75.24 o 
   6  11   6       50.06      225.88     98.60 o 
   7  11   6       55.96      209.63    116.20 o 
   8  11   6      154.15      315.41    111.26 o 
   0  12   6      215.35       57.87    132.18 o 
   1  12   6       51.61      -19.16    121.93 o 
   2  12   6       14.85       -9.69    289.29 o 
   3  12   6      716.15      724.81    340.85 o 
   4  12   6      107.25       11.64    452.25 o 
   5  12   6        0.02       72.96    176.52 o 
   6  12   6       54.41      132.98    119.62 o 
   7  12   6       33.67      265.23    142.21 o 
   1  13   6      139.56       91.09    116.37 o 
   2  13   6        4.79      -78.36    491.67 o 
   3  13   6       19.42     -142.76    175.96 o 
   4  13   6       25.43       68.97    255.72 o 
   5  13   6       18.04       46.77    282.48 o 
   0   0   7     1880.35     1626.11    183.71 o 
   1   1   7    14948.29    15005.97    195.11 o 
   0   2   7    14876.59    14533.41    455.44 o 
   1   2   7     7234.54     7207.23    114.47 o 
   2   2   7      712.69      710.61     37.81 o 
   1   3   7     8461.12     8787.42    128.06 o 
   2   3   7     1388.55     1404.48     41.97 o 
   3   3   7     8187.90     8264.15    155.49 o 
   0   4   7     2185.52     2258.18    196.89 o 
   1   4   7    12003.69    11832.48    213.80 o 
   2   4   7     4591.57     4477.53    100.92 o 
   3   4   7     6841.23     6389.01    237.56 o 
   4   4   7     2329.62     2235.08     88.08 o 
   1   5   7     6254.64     6268.63    213.67 o 
   2   5   7     1891.80     2027.27     66.92 o 
   3   5   7     1020.32     1063.42     43.61 o 
   4   5   7      346.34      349.67     29.53 o 
   5   5   7      511.93      506.71     53.57 o 
   0   6   7     9817.30     9332.78    279.68 o 
   1   6   7     3597.97     3774.15    198.32 o 
   2   6   7     2285.59     2416.14    101.32 o 
   3   6   7     2342.35     2257.51    147.10 o 
   4   6   7     1260.62     1333.60     66.59 o 
   5   6   7     1090.50     1243.51     88.95 o 
   6   6   7        5.80       61.66     73.89 o 
   1   7   7      710.43      748.22     59.43 o 
   2   7   7     1013.43     1006.25     59.43 o 
   3   7   7      152.70      136.39     50.23 o 
   4   7   7      103.86      134.28     41.39 o 
   5   7   7      240.55      317.52     87.67 o 
   6   7   7      130.16      213.14     55.82 o 
   7   7   7     1751.19     1855.66    213.36 o 
   0   8   7     1912.01     2264.37    276.80 o 
   1   8   7      809.66      764.76     61.90 o 
   2   8   7     2246.52     2382.34    112.99 o 
   3   8   7      556.39      519.36     61.12 o 
   4   8   7      323.50      203.10     61.50 o 
   5   8   7      746.60      592.10     85.56 o 
   6   8   7      166.62      236.67     61.79 o 
   7   8   7      306.64      429.27     93.05 o 
   8   8   7      551.16      872.11    283.51 o 
   1   9   7       92.86       32.29     34.09 o 
   2   9   7       77.17       94.30     58.12 o 
   3   9   7      101.46      104.09     52.66 o 
   4   9   7      144.11      119.58     60.10 o 
   5   9   7      679.63      667.30     84.69 o 
   6   9   7      423.65      383.25    233.07 o 
   7   9   7      326.25      473.79    134.78 o 
   8   9   7       73.98      194.39    167.97 o 
   9   9   7       94.82     -133.60    485.70 o 
   0  10   7      184.54       69.63    124.97 o 
   1  10   7      361.58      393.27    125.40 o 
   2  10   7      290.72      313.33    108.61 o 
   3  10   7      407.63      469.14    106.49 o 
   4  10   7      159.13      162.69    124.62 o 
   5  10   7     1090.41     1090.02    142.41 o 
   6  10   7      385.95      383.49    103.57 o 
   7  10   7      153.51      148.83    126.00 o 
   8  10   7       89.61      210.31    173.68 o 
   9  10   7        1.84     -116.32    147.14 o 
   1  11   7      139.95       88.17    107.17 o 
   2  11   7       31.38       48.81     84.81 o 
   3  11   7       45.20      445.45    149.94 o 
   4  11   7      215.95      131.02    318.49 o 
   5  11   7       46.68      -35.40     78.87 o 
   6  11   7       51.57       87.42     88.31 o 
   7  11   7       39.72      171.16    102.23 o 
   8  11   7      113.44      367.88    172.66 o 
   0  12   7       63.51      -20.36    135.29 o 
   1  12   7       29.04      -11.23    118.86 o 
   2  12   7       18.80       29.43    142.08 o 
   3  12   7      638.84     1002.94    197.62 o 
   4  12   7       38.95      178.52    239.57 o 
   5  12   7      125.30      284.81    137.73 o 
   6  12   7       83.91      130.30    181.53 o 
   1  13   7       81.97        7.95    200.48 o 
   2  13   7       27.48      167.69    232.78 o 
   3  13   7       56.65     -141.72    188.09 o 
   4  13   7        1.08       21.53    115.90 o 
   0   0   8      929.13     1006.95    163.18 o 
   1   1   8      645.54      717.06     49.16 o 
   0   2   8    26571.71    26723.20    380.66 o 
   1   2   8     2319.08     2333.03    143.21 o 
   2   2   8      147.27      136.50     19.29 o 
   1   3   8     1911.04     1896.50     64.76 o 
   2   3   8      558.81      595.53     30.31 o 
   3   3   8     4570.82     4289.64    105.04 o 
   0   4   8      297.52      299.53     55.06 o 
   1   4   8     1099.57     1115.86     53.17 o 
   2   4   8     1938.42     1959.64     67.96 o 
   3   4   8     9650.80     9511.30    143.11 o 
   4   4   8     1242.77     1155.73     67.06 o 
   1   5   8     2553.95     2510.95     94.99 o 
   2   5   8     7004.57     6878.34    234.52 o 
   3   5   8      104.61      122.41     28.15 o 
   4   5   8     1068.67     1016.59     54.72 o 
   5   5   8       40.66       32.62     25.75 o 
   0   6   8     3124.07     2865.22    118.22 o 
   1   6   8     2694.13     2471.97    113.14 o 
   2   6   8     2216.92     2117.94     99.43 o 
   3   6   8       69.31      134.16     46.19 o 
   4   6   8      910.59      819.54     45.41 o 
   5   6   8     2176.29     2226.47    109.10 o 
   6   6   8      136.87      210.43     81.79 o 
   1   7   8      604.29      566.23     41.46 o 
   2   7   8      413.19      332.37     32.51 o 
   3   7   8      133.35      160.90     32.73 o 
   4   7   8     1803.81     1932.80    106.17 o 
   5   7   8       78.95       61.77     61.94 o 
   6   7   8     1083.61     1217.08    108.11 o 
   7   7   8      284.94      422.46    125.72 o 
   0   8   8     4060.34     4064.02    263.72 o 
   1   8   8      223.36      223.00     36.87 o 
   2   8   8     1357.62     1384.72    115.86 o 
   3   8   8      313.79      355.29     75.78 o 
   4   8   8      579.52      529.65    111.56 o 
   5   8   8       89.69       82.45     88.51 o 
   6   8   8       21.69       38.80     52.79 o 
   7   8   8      148.02      258.17     95.92 o 
   8   8   8       74.76      284.90    123.72 o 
   1   9   8      561.00      541.93     83.34 o 
   2   9   8      155.38      152.51     56.50 o 
   3   9   8      232.22      314.45     75.31 o 
   4   9   8      457.35      404.59     72.19 o 
   5   9   8      233.69      184.68     74.26 o 
   6   9   8       29.12      -83.63    114.10 o 
   7   9   8      704.11      672.90    120.40 o 
   8   9   8       99.99       87.93    313.50 o 
   9   9   8       21.07      -10.36    264.64 o 
   0  10   8      195.58      136.23     98.93 o 
   1  10   8       38.44      -57.84    126.11 o 
   2  10   8      808.95      940.37    164.35 o 
   3  10   8      186.06      363.76    127.15 o 
   4  10   8       14.89      -50.52     50.52 o 
   5  10   8      151.08      138.07     86.11 o 
   6  10   8      204.22      150.88     91.33 o 
   7  10   8       55.13      105.90    153.04 o 
   8  10   8       35.22       58.51    139.45 o 
   9  10   8       91.08      234.71    205.53 o 
   1  11   8      206.24      165.93    135.77 o 
   2  11   8       23.21      291.81    128.24 o 
   3  11   8       79.23      365.85    152.26 o 
   4  11   8      131.34       55.10    204.03 o 
   5  11   8      117.91       48.56    122.46 o 
   6  11   8      125.34      111.72    117.50 o 
   7  11   8       62.75      246.21    228.55 o 
   0  12   8      185.32       57.48    159.27 o 
   1  12   8       96.77      147.95     97.35 o 
   2  12   8       16.18      -14.56    142.13 o 
   3  12   8       58.57      432.84    163.00 o 
   4  12   8       26.78       24.91    280.25 o 
   5  12   8      197.90      243.27    312.34 o 
   6  12   8        8.27      201.40    140.93 o 
   1  13   8        6.04       -4.76    130.82 o 
   2  13   8       25.36      137.13    187.57 o 
   3  13   8       19.49     -167.68    229.65 o 
   0   0   9    51490.31    54573.14   1190.98 o 
   1   1   9      316.97      372.60     37.21 o 
   0   2   9    11264.17     9736.30    664.79 o 
   1   2   9      359.75      382.59     27.09 o 
   2   2   9    10504.74    10447.28    193.49 o 
   1   3   9     2263.02     2296.10     73.30 o 
   2   3   9     1016.40      993.01     43.67 o 
   3   3   9      973.85      841.96     68.24 o 
   0   4   9      622.07      711.97    112.93 o 
   1   4   9     1632.67     1650.03     71.60 o 
   2   4   9      361.90      424.30     32.68 o 
   3   4   9     2847.02     2799.04     81.09 o 
   4   4   9        2.93       17.36     15.92 o 
   1   5   9      382.31      446.47     50.51 o 
   2   5   9     2890.71     2780.32     93.59 o 
   3   5   9      519.78      433.12     40.48 o 
   4   5   9     2671.38     2496.59     94.31 o 
   5   5   9      800.69      701.13    114.27 o 
   0   6   9     1304.64     1139.20    161.89 o 
   1   6   9      482.98      252.54    110.30 o 
   2   6   9      524.29      555.81     57.86 o 
   3   6   9     2003.06     1927.25    129.35 o 
   4   6   9      237.80      255.31     56.19 o 
   5   6   9     1391.59     1309.87    105.04 o 
   6   6   9     1166.46     1188.19    149.98 o 
   1   7   9     1577.23     1486.95     93.16 o 
   2   7   9      594.68      627.36     75.51 o 
   3   7   9      125.81       88.27     54.83 o 
   4   7   9     1831.22     1936.97    110.23 o 
   5   7   9      118.26      143.30     74.29 o 
   6   7   9     1070.43     1186.55    131.61 o 
   7   7   9      113.01      188.74    172.15 o 
   0   8   9      736.88      737.24    125.42 o 
   1   8   9        1.33       84.15     41.29 o 
   2   8   9      928.00      892.79    101.61 o 
   3   8   9     1105.16     1079.70    112.44 o 
   4   8   9     1022.12     1112.79     99.78 o 
   5   8   9      342.41      328.62     67.00 o 
   6   8   9       58.13      117.35     62.45 o 
   7   8   9       84.50      358.94    155.59 o 
   8   8   9       23.86      265.47    204.88 o 
   1   9   9      965.77     1041.76    148.59 o 
   2   9   9       53.45       37.45    117.20 o 
   3   9   9      906.15     1032.54    163.53 o 
   4   9   9      171.29      115.00     67.67 o 
   5   9   9        3.99      -55.43     55.43 o 
   6   9   9      186.91       45.47    148.06 o 
   7   9   9      233.63      198.69    140.44 o 
   8   9   9      123.52      156.45    308.50 o 
   9   9   9       22.67      341.24    201.00 o 
   0  10   9      191.23      179.88    178.76 o 
   1  10   9      414.36      327.07    161.71 o 
   2  10   9      455.54      582.53    150.00 o 
   3  10   9       29.33      152.58    114.18 o 
   4  10   9      168.15       69.25    159.98 o 
   5  10   9       81.50     -102.76    125.00 o 
   6  10   9       60.52     -117.56    117.56 o 
   7  10   9       15.69     -112.45    261.85 o 
   8  10   9       35.76       98.31    217.28 o 
   1  11   9      412.35      321.85    138.36 o 
   2  11   9       34.18      120.85    110.12 o 
   3  11   9      188.35      388.27    151.91 o 
   4  11   9       74.16       98.67    303.42 o 
   5  11   9       10.00      -37.56    141.14 o 
   6  11   9        6.55      -81.39    128.72 o 
   7  11   9       35.89        4.31    131.44 o 
   0  12   9      277.69      294.83    188.57 o 
   1  12   9      145.81       50.49     92.22 o 
   2  12   9       10.98       31.85    169.77 o 
   3  12   9       64.14      421.82    164.88 o 
   4  12   9       55.37       82.36    378.67 o 
   5  12   9        5.36       71.63    183.67 o 
   1  13   9       87.05      196.04    247.63 o 
   2  13   9       31.68      106.02    223.27 o 
   0   0  10    33156.05    35547.53   1004.72 o 
   1   1  10      182.96      133.76     28.59 o 
   0   2  10     3440.79     3409.00    154.00 o 
   1   2  10     2532.57     2518.53     66.25 o 
   2   2  10     8690.07     8667.63    200.41 o 
   1   3  10     4987.21     4941.19    123.54 o 
   2   3  10     2750.46     2657.78     76.48 o 
   3   3  10      280.09      315.79     48.73 o 
   0   4  10     2631.47     2712.51    212.66 o 
   1   4  10     5356.51     5348.76    129.81 o 
   2   4  10      115.96      132.63     26.05 o 
   3   4  10      737.32      754.63     54.82 o 
   4   4  10      144.38      119.11     54.24 o 
   1   5  10      808.55      834.67     67.63 o 
   2   5  10     1451.00     1450.95     69.33 o 
   3   5  10      905.19      872.45     55.12 o 
   4   5  10     2324.55     2187.83    118.25 o 
   5   5  10      359.96      395.92     71.06 o 
   0   6  10     2285.19     2027.83    210.36 o 
   1   6  10      875.87      847.88     87.71 o 
   2   6  10      534.56      516.41     55.66 o 
   3   6  10     2312.03     2601.88    163.43 o 
   4   6  10     1030.79      848.48     91.01 o 
   5   6  10      186.94      234.42     49.13 o 
   6   6  10     1192.55     1340.48    164.00 o 
   1   7  10     1236.01     1057.37    109.74 o 
   2   7  10      590.28      459.00    118.40 o 
   3   7  10      141.85      191.44     72.10 o 
   4   7  10     1001.05     1112.41    104.79 o 
   5   7  10      276.64      293.90    186.75 o 
   6   7  10      613.60      631.49    104.80 o 
   7   7  10      171.08       92.72    149.33 o 
   0   8  10      335.95      238.85    110.89 o 
   1   8  10      296.85      279.96     93.56 o 
   2   8  10     1264.83     1254.68    165.03 o 
   3   8  10      403.16      278.07     90.83 o 
   4   8  10      708.75      663.97    121.97 o 
   5   8  10      847.55      939.26    122.58 o 
   6   8  10      183.60      194.22    100.59 o 
   7   8  10       26.16      170.96    262.38 o 
   8   8  10      197.83      670.21    263.20 o 
   1   9  10      499.27      520.09     92.73 o 
   2   9  10      100.19      142.57     88.21 o 
   3   9  10      569.29      586.08    135.83 o 
   4   9  10      174.02      126.80     64.60 o 
   5   9  10       61.74      -74.87     74.87 o 
   6   9  10      173.63     -116.28    129.46 o 
   7   9  10       54.78      -47.47    313.76 o 
   8   9  10       38.73      265.40    135.55 o 
   9   9  10       48.09      742.99    316.29 o 
   0  10  10      273.26      210.32    120.55 o 
   1  10  10      487.19      319.05    129.00 o 
   2  10  10       53.09      187.67    114.23 o 
   3  10  10      226.89      401.29    143.51 o 
   4  10  10      346.69      202.18     77.46 o 
   5  10  10      140.84      -35.54    115.83 o 
   6  10  10      109.52      -67.56    150.91 o 
   7  10  10       97.09        6.72    255.35 o 
   8  10  10       53.08     -126.61    348.72 o 
   1  11  10      164.00       84.12     93.88 o 
   2  11  10        1.06      222.31    123.92 o 
   3  11  10       63.95      285.81    128.22 o 
   4  11  10       63.33      -53.02    176.44 o 
   5  11  10       82.82       47.01    144.53 o 
   6  11  10       46.23       24.32    104.99 o 
   0  12  10      130.85       57.43    134.58 o 
   1  12  10      109.54      184.65    105.58 o 
   2  12  10       71.28      152.01    170.71 o 
   3  12  10      116.51      304.96    136.21 o 
   4  12  10        1.17      -24.05    215.37 o 
   0   0  11      488.27      737.97    180.58 o 
   1   1  11      877.47      870.43     61.24 o 
   0   2  11       50.83       66.18     34.57 o 
   1   2  11     1822.88     1885.51     61.92 o 
   2   2  11      634.25      670.18     53.56 o 
   1   3  11     6980.23     6845.69    133.84 o 
   2   3  11     2186.68     2256.40     72.87 o 
   3   3  11      155.73      257.15     68.43 o 
   0   4  11     7141.12     6694.69    333.94 o 
   1   4  11     4944.80     4787.93    130.39 o 
   2   4  11      626.26      598.14     41.41 o 
   3   4  11     1004.33      947.55     61.74 o 
   4   4  11      722.11      637.73    151.98 o 
   1   5  11     1219.60     1184.25    126.46 o 
   2   5  11      114.00      127.37     25.36 o 
   3   5  11      536.85      539.85     54.19 o 
   4   5  11      529.32      554.05     66.84 o 
   5   5  11       21.22       19.42     54.52 o 
   0   6  11      198.84      128.38     77.02 o 
   1   6  11     3181.51     2928.68    192.06 o 
   2   6  11     4620.02     4548.07    193.10 o 
   3   6  11       49.63       92.55     48.90 o 
   4   6  11      310.30      258.55     60.08 o 
   5   6  11       12.53       41.23     43.83 o 
   6   6  11      343.19      443.43    113.66 o 
   1   7  11        5.99      -26.42     87.37 o 
   2   7  11      197.18      209.15     58.03 o 
   3   7  11      135.98      241.90     65.73 o 
   4   7  11      381.23      457.63     80.39 o 
   5   7  11      878.25      804.78    112.03 o 
   6   7  11      182.45      137.54     80.67 o 
   7   7  11       11.22      -68.52    123.33 o 
   0   8  11     2167.88     2320.77    211.64 o 
   1   8  11       58.83       56.91     55.68 o 
   2   8  11       66.60       77.42     79.54 o 
   3   8  11      385.37      255.98     72.78 o 
   4   8  11      381.27      334.93    124.62 o 
   5   8  11      882.12      785.49    129.54 o 
   6   8  11      330.58      465.11    138.53 o 
   7   8  11       11.20       31.91     88.05 o 
   8   8  11      199.12      385.02    199.95 o 
   1   9  11       55.20      121.56     73.79 o 
   2   9  11      274.65      249.24     98.95 o 
   3   9  11      262.48      223.43     96.95 o 
   4   9  11      285.83      218.61     71.50 o 
   5   9  11       25.57      -59.04     94.32 o 
   6   9  11       16.44     -121.05    121.05 o 
   7   9  11      396.11      393.97    155.01 o 
   8   9  11       32.53      558.19    202.44 o 
   0  10  11       27.13       44.03    117.43 o 
   1  10  11       46.74       14.86    140.12 o 
   2  10  11       75.22      236.68    117.26 o 
   3  10  11      733.10      854.21    169.27 o 
   4  10  11      356.94      340.38    100.43 o 
   5  10  11       24.93     -129.89    155.80 o 
   6  10  11      111.87     -123.93    123.93 o 
   7  10  11      116.31      -58.97    228.19 o 
   1  11  11        7.42      103.58     99.51 o 
   2  11  11       71.36      275.66    128.32 o 
   3  11  11       12.84      246.23    135.44 o 
   4  11  11       83.57       13.21    195.00 o 
   5  11  11      129.77      106.96    207.40 o 
   6  11  11      100.40     -128.40    137.77 o 
   0  12  11      107.20      -26.57    160.30 o 
   1  12  11       86.33       -3.03     93.54 o 
   2  12  11       55.53        8.25    114.22 o 
   3  12  11       36.19      330.30    165.34 o 
   0   0  12     7493.64     7908.40    528.35 o 
   1   1  12     1161.82     1188.71     74.01 o 
   0   2  12      127.36      118.77     43.29 o 
   1   2  12     2275.14     2298.22     71.44 o 
   2   2  12     1346.59     1270.40     84.66 o 
   1   3  12     2631.99     2645.51     83.86 o 
   2   3  12     1695.10     1658.72     65.24 o 
   3   3  12     1328.50     1342.35    126.18 o 
   0   4  12     3956.62     3773.90    260.60 o 
   1   4  12     1699.66     1645.79     74.50 o 
   2   4  12      121.43      104.42     24.10 o 
   3   4  12     1670.41     1703.47     99.75 o 
   4   4  12      419.48      352.23     72.90 o 
   1   5  12      556.79      576.30     74.10 o 
   2   5  12       57.95      127.23     44.03 o 
   3   5  12      825.37      800.53     81.71 o 
   4   5  12     2798.22     2819.06    144.81 o 
   5   5  12       29.08       30.61     57.59 o 
   0   6  12      142.40        2.93     69.13 o 
   1   6  12     1385.77     1267.06    108.51 o 
   2   6  12     2813.07     3055.53    148.86 o 
   3   6  12      594.53      646.48     87.88 o 
   4   6  12       36.63       64.53     52.61 o 
   5   6  12       89.41       92.93     49.91 o 
   6   6  12      111.34       64.76     80.11 o 
   1   7  12      457.46      438.66     74.54 o 
   2   7  12     1002.68     1131.19    109.46 o 
   3   7  12      631.65      771.75    100.21 o 
   4   7  12      166.91      232.39     65.24 o 
   5   7  12      587.51      492.82    126.22 o 
   6   7  12       46.86       86.59     78.41 o 
   7   7  12       57.01      145.77    170.70 o 
   0   8  12     1464.29     1615.10    180.15 o 
   1   8  12       24.44       26.68     63.98 o 
   2   8  12       93.54       88.11     81.60 o 
   3   8  12       65.26      -28.02     60.57 o 
   4   8  12      291.87      291.41    106.27 o 
   5   8  12      217.68      241.78    139.38 o 
   6   8  12       29.99       70.28     83.94 o 
   7   8  12       94.53      348.45    145.83 o 
   8   8  12       82.69      242.51    208.95 o 
   1   9  12      288.78      309.69     83.83 o 
   2   9  12      234.44      265.21    108.88 o 
   3   9  12       47.18      -14.73     83.34 o 
   4   9  12      130.24      155.58    111.30 o 
   5   9  12       12.63      -82.27     82.27 o 
   6   9  12      148.74      -15.74    118.32 o 
   7   9  12      328.64      563.20    206.43 o 
   8   9  12       39.60       87.86    122.80 o 
   0  10  12      265.78      391.33    119.61 o 
   1  10  12        0.84        6.85    122.97 o 
   2  10  12       24.86       95.51    107.27 o 
   3  10  12      420.61      387.41    119.49 o 
   4  10  12       12.61      -36.03     67.99 o 
   5  10  12        2.25      -78.84    124.13 o 
   6  10  12       36.92     -148.72    148.72 o 
   7  10  12      111.42       26.65    226.57 o 
   1  11  12       47.35       29.62     85.53 o 
   2  11  12       38.67       83.13    120.13 o 
   3  11  12       20.47      116.05     85.39 o 
   4  11  12       43.47     -164.37    164.37 o 
   5  11  12       56.83      -28.03    120.41 o 
   0  12  12       18.36      -72.14    181.96 o 
   1  12  12      109.03       30.09     92.20 o 
   2  12  12       14.19      181.83    186.03 o 
   0   0  13    17690.03    19053.41    840.69 o 
   1   1  13     2591.69     2625.72    110.38 o 
   0   2  13     1688.51     1780.82    110.01 o 
   1   2  13      148.42      170.69     27.49 o 
   2   2  13     7517.00     7416.88    211.48 o 
   1   3  13      854.52      845.39     58.04 o 
   2   3  13     1172.54     1258.08     59.85 o 
   3   3  13      577.13      656.06     97.58 o 
   0   4  13     3426.16     3386.08    257.60 o 
   1   4  13      355.06      265.43     46.26 o 
   2   4  13       32.16       30.48     25.87 o 
   3   4  13       58.59       75.23     41.09 o 
   4   4  13      303.30      183.99     63.29 o 
   1   5  13       23.65       -8.53     54.31 o 
   2   5  13       53.27       62.65     35.77 o 
   3   5  13     1093.54     1108.79     99.06 o 
   4   5  13     3453.07     3344.82    165.29 o 
   5   5  13       32.39      -11.96     80.12 o 
   0   6  13       98.79       79.08     69.34 o 
   1   6  13       78.43      112.60     64.20 o 
   2   6  13      222.57      238.51     53.35 o 
   3   6  13     1157.05     1206.72    117.52 o 
   4   6  13      223.22      240.74     68.59 o 
   5   6  13      249.70      266.46     61.80 o 
   6   6  13       35.81       67.67     81.36 o 
   1   7  13      789.68      747.96     95.20 o 
   2   7  13     1264.33     1371.19    142.49 o 
   3   7  13      321.92      436.50     85.84 o 
   4   7  13      204.78      244.60     70.04 o 
   5   7  13        7.56       24.50     79.56 o 
   6   7  13      379.38      407.74    101.49 o 
   7   7  13       26.55       12.54    162.28 o 
   0   8  13      679.36      598.52    123.23 o 
   1   8  13      223.01      196.54     67.18 o 
   2   8  13      479.20      423.82    107.61 o 
   3   8  13       72.82      -19.63     65.33 o 
   4   8  13       25.63      -41.63     75.18 o 
   5   8  13      160.82      186.68    164.22 o 
   6   8  13      255.99      306.53    102.87 o 
   7   8  13      202.56      278.69    201.34 o 
   8   8  13        7.47      318.59    233.07 o 
   1   9  13      318.73      266.53     87.42 o 
   2   9  13       13.45       64.12     84.24 o 
   3   9  13       82.78       33.47     75.30 o 
   4   9  13      126.06      129.51     69.27 o 
   5   9  13       32.46     -107.39    154.43 o 
   6   9  13      188.23     -148.07    175.02 o 
   7   9  13       47.57      211.39    251.57 o 
   0  10  13      614.87      523.98    165.48 o 
   1  10  13       50.07        7.30    110.62 o 
   2  10  13       47.94      158.09    110.16 o 
   3  10  13       17.72       81.54     73.77 o 
   4  10  13      185.48       60.66     77.38 o 
   5  10  13       29.01     -118.70    118.70 o 
   6  10  13       23.51     -148.00    148.00 o 
   1  11  13      106.51       85.04    102.30 o 
   2  11  13        5.52       33.40    112.64 o 
   3  11  13       48.88       75.32     95.69 o 
   4  11  13       22.70       35.01    128.78 o 
   0   0  14    11438.55    11809.98    688.88 o 
   1   1  14      925.72      992.08     73.17 o 
   0   2  14      614.81      622.33     73.87 o 
   1   2  14     2029.44     1990.43     69.35 o 
   2   2  14     4689.22     4622.10    161.74 o 
   1   3  14      839.79      840.61     65.13 o 
   2   3  14     1018.11      926.79     67.00 o 
   3   3  14      704.59      843.86    114.73 o 
   0   4  14     2274.27     2108.75    210.48 o 
   1   4  14     1355.42     1454.23     88.44 o 
   2   4  14      160.37      137.10     47.09 o 
   3   4  14      199.66      218.06     50.10 o 
   4   4  14      181.60      116.28     73.69 o 
   1   5  14      342.41      300.16     49.68 o 
   2   5  14      235.39      242.97     65.96 o 
   3   5  14      480.21      399.11     67.78 o 
   4   5  14     1751.58     1828.41    128.21 o 
   5   5  14      188.90      155.03     73.58 o 
   0   6  14       21.03      -26.20     71.47 o 
   1   6  14       76.45       85.24     49.87 o 
   2   6  14      182.88      223.93     70.63 o 
   3   6  14      557.76      565.70     90.21 o 
   4   6  14      155.93      240.56     72.88 o 
   5   6  14      279.76      264.01     66.18 o 
   6   6  14      251.87      299.34    105.16 o 
   1   7  14      267.64      199.98    102.14 o 
   2   7  14      573.50      481.80     84.30 o 
   3   7  14      267.99      296.21     78.51 o 
   4   7  14      128.88      203.36     67.29 o 
   5   7  14      218.52      202.95     78.21 o 
   6   7  14      646.15      590.58    112.55 o 
   7   7  14        0.99      -49.39    146.20 o 
   0   8  14      469.08      510.11    146.88 o 
   1   8  14      178.03       36.74     80.60 o 
   2   8  14      133.90      116.70     72.75 o 
   3   8  14      117.69       46.47     79.41 o 
   4   8  14       68.50       15.22     73.89 o 
   5   8  14      390.26      288.71    100.68 o 
   6   8  14      400.96      630.74    123.91 o 
   7   8  14      229.49      274.89    152.10 o 
   1   9  14      246.77      274.44     91.92 o 
   2   9  14       93.40       78.61     83.15 o 
   3   9  14      109.66       58.96     74.97 o 
   4   9  14      217.20      143.52     86.76 o 
   5   9  14       84.27       16.61    112.68 o 
   6   9  14      123.40      -81.88    133.78 o 
   0  10  14      194.61      111.84    134.03 o 
   1  10  14       52.38       66.83     89.88 o 
   2  10  14       32.90      138.01    108.72 o 
   3  10  14      354.44      271.11    107.91 o 
   4  10  14      163.77       94.26     85.78 o 
   5  10  14       71.15      -56.54    107.02 o 
   1  11  14       65.24      -86.05    103.61 o 
   2  11  14        7.83       19.35     97.03 o 
   0   0  15      813.51     1202.47    255.05 o 
   1   1  15       89.76       81.30     36.42 o 
   0   2  15      114.22       95.83     30.44 o 
   1   2  15      915.03      976.91     52.02 o 
   2   2  15      178.67      272.01     73.47 o 
   1   3  15      315.60      291.99     40.84 o 
   2   3  15        0.02       12.46     40.53 o 
   3   3  15     1404.37     1334.91    138.98 o 
   0   4  15      154.92      234.73     69.06 o 
   1   4  15     1201.07     1344.06     93.57 o 
   2   4  15      480.62      509.73     70.33 o 
   3   4  15      426.57      425.04     63.32 o 
   4   4  15       42.03      -15.91     88.94 o 
   1   5  15      741.58      649.44     94.46 o 
   2   5  15      282.96      295.29     73.63 o 
   3   5  15        1.69        1.49     50.30 o 
   4   5  15       36.29       71.01     52.72 o 
   5   5  15        2.36      -18.08     63.35 o 
   0   6  15     1079.95     1073.76    131.50 o 
   1   6  15      192.08      223.70     66.34 o 
   2   6  15      204.02      327.54     78.80 o 
   3   6  15      166.74      181.90     70.19 o 
   4   6  15      147.07      124.22     60.28 o 
   5   6  15       12.77        0.35     70.14 o 
   6   6  15       54.05       15.60     96.89 o 
   1   7  15       20.59      -27.34     66.05 o 
   2   7  15      125.67       69.30     70.77 o 
   3   7  15       98.14      136.26     65.68 o 
   4   7  15       34.43      104.84     77.08 o 
   5   7  15      226.90      285.55     89.72 o 
   6   7  15      286.55      183.45     86.51 o 
   7   7  15      169.58      116.11    154.90 o 
   0   8  15      149.72      168.93    150.17 o 
   1   8  15      162.20      150.13     82.00 o 
   2   8  15      107.37       34.36     60.59 o 
   3   8  15      105.69       30.82     91.66 o 
   4   8  15       61.85       66.47     73.57 o 
   5   8  15       90.68       61.87    111.70 o 
   6   8  15      385.15      532.55    118.80 o 
   7   8  15      126.96      118.20    132.78 o 
   1   9  15       64.15       43.51    152.54 o 
   2   9  15        7.75       16.86     71.75 o 
   3   9  15      109.44      144.86     80.94 o 
   4   9  15      147.55       37.25     84.00 o 
   5   9  15      160.21       83.71    144.53 o 
   0  10  15        8.86      -62.54    185.71 o 
   1  10  15        2.52      -45.26    123.15 o 
   2  10  15       10.07       47.49    112.60 o 
   3  10  15      233.95      308.62    108.18 o 
   0   0  16       30.12       55.72    146.12 o 
   1   1  16       87.96      128.06     42.36 o 
   0   2  16      511.71      451.28     75.16 o 
   1   2  16      395.93      533.12     56.55 o 
   2   2  16      312.55      339.21     79.30 o 
   1   3  16      500.00      503.69     61.32 o 
   2   3  16      606.51      639.61     76.56 o 
   3   3  16      535.49      459.40     96.14 o 
   0   4  16      690.79      667.22     89.61 o 
   1   4  16     1594.33     1658.37    123.45 o 
   2   4  16      558.96      546.00     78.04 o 
   3   4  16      169.96      213.36     56.45 o 
   4   4  16       48.92        5.92     66.71 o 
   1   5  16      726.01      605.92     93.34 o 
   2   5  16      361.90      443.60     83.27 o 
   3   5  16        3.40       21.81     51.55 o 
   4   5  16      183.93      166.61     56.69 o 
   5   5  16        6.64       -7.28     65.71 o 
   0   6  16     1323.66     1304.62    263.26 o 
   1   6  16      405.56      368.16     80.51 o 
   2   6  16      143.77      156.83     77.48 o 
   3   6  16      472.60      476.76     94.39 o 
   4   6  16      204.05      179.21     70.75 o 
   5   6  16       64.52       98.51     64.25 o 
   6   6  16       90.34      131.09    100.17 o 
   1   7  16       59.59        8.64     89.91 o 
   2   7  16       69.84       -9.11     66.45 o 
   3   7  16       52.60       25.45     65.72 o 
   4   7  16      193.79      314.03    101.97 o 
   5   7  16       95.24       48.03     81.30 o 
   6   7  16       59.92      137.99    103.88 o 
   7   7  16      522.99      412.82    220.90 o 
   0   8  16       70.29      -55.30    151.45 o 
   1   8  16      100.52      -49.54     87.33 o 
   2   8  16      354.64      309.29     81.83 o 
   3   8  16       37.18      -64.52     90.34 o 
   4   8  16       61.96       20.14     88.87 o 
   5   8  16      104.44      135.75     96.82 o 
   6   8  16      199.85      219.53    120.13 o 
   1   9  16       20.15      -46.88    164.32 o 
   2   9  16       43.38      -13.68     92.04 o 
   3   9  16       91.74       84.93     80.95 o 
   4   9  16       96.39      -20.61     88.69 o 
   0  10  16       52.16       69.25    164.00 o 
   1  10  16        0.47      -55.46    226.77 o 
   0   0  17      148.88       97.53     57.64 o 
   1   1  17       21.88       26.75     47.02 o 
   0   2  17     1331.17     1388.22    122.92 o 
   1   2  17       12.89       45.89     41.18 o 
   2   2  17      207.80      226.54     73.20 o 
   1   3  17      482.18      506.42     62.50 o 
   2   3  17      218.43      312.97     58.74 o 
   3   3  17      309.62      320.96     84.68 o 
   0   4  17      147.37       99.57     71.37 o 
   1   4  17      229.97      257.54     58.87 o 
   2   4  17      152.48      136.02     56.44 o 
   3   4  17      359.65      442.95     70.47 o 
   4   4  17       42.07       19.07     61.84 o 
   1   5  17      247.61      255.22     81.76 o 
   2   5  17      394.96      458.05     89.38 o 
   3   5  17       50.38       73.10     58.85 o 
   4   5  17      260.34      334.57     70.92 o 
   5   5  17       51.67       92.71    168.64 o 
   0   6  17      517.72      711.10    135.81 o 
   1   6  17       86.72       14.12     92.73 o 
   2   6  17        5.46       44.97     60.55 o 
   3   6  17      211.25      291.20     82.78 o 
   4   6  17      378.04      475.16     93.53 o 
   5   6  17      285.42      206.55     92.81 o 
   6   6  17      134.31      180.56    114.86 o 
   1   7  17       82.81       -3.74     74.44 o 
   2   7  17       40.11       65.03     85.52 o 
   3   7  17      142.56      205.33     78.17 o 
   4   7  17      395.62      465.74    165.65 o 
   5   7  17       41.21       47.76    140.87 o 
   6   7  17       44.06       87.61     88.20 o 
   0   8  17       59.66       27.79    130.25 o 
   1   8  17      133.11       43.91     79.41 o 
   2   8  17      319.14      412.94    116.23 o 
   3   8  17       34.75       -4.14    102.97 o 
   4   8  17       22.83      -76.60     82.61 o 
   1   9  17      118.28       14.67     80.29 o 
   2   9  17      117.42      117.63    111.85 o 
   0   0  18      256.67      348.61    200.53 o 
   1   1  18      119.56       38.66     52.84 o 
   0   2  18     1541.63     1786.56    138.74 o 
   1   2  18      119.36      143.51     53.25 o 
   2   2  18        0.30       15.30     60.96 o 
   1   3  18      270.66      276.83     65.92 o 
   2   3  18       53.25       77.54     48.21 o 
   3   3  18        6.50       72.68     64.05 o 
   0   4  18      173.69       99.38     84.55 o 
   1   4  18       71.03       34.31     63.44 o 
   2   4  18       22.69       53.03     56.33 o 
   3   4  18      275.69      402.15     72.13 o 
   4   4  18        2.02       59.40     82.89 o 
   1   5  18       15.81      -27.27     64.94 o 
   2   5  18      280.20      277.65     94.60 o 
   3   5  18      208.82      291.10     83.79 o 
   4   5  18      265.47      337.20     76.70 o 
   5   5  18      174.40      189.48    142.17 o 
   0   6  18       32.16       13.74     91.31 o 
   1   6  18       15.25      -70.93     73.54 o 
   2   6  18       61.10       42.58     75.42 o 
   3   6  18       66.21       29.56     75.47 o 
   4   6  18      189.28      201.69     97.69 o 
   5   6  18      230.01      201.58    109.61 o 
   6   6  18       74.44       86.65    203.69 o 
   1   7  18       13.71        9.78     78.94 o 
   2   7  18      141.68       82.71     89.34 o 
   3   7  18      268.64      359.92    145.42 o 
   4   7  18      252.59      295.73    101.66 o 
   0   8  18       27.81       81.80     96.61 o 
   1   8  18       78.43       39.32     83.03 o 
   2   8  18      116.35       31.17    137.90 o 
   0   0  19       28.07      156.85    194.30 o 
   1   1  19      230.85      256.70     87.61 o 
   0   2  19      627.63      776.88    102.52 o 
   1   2  19      347.70      456.47     75.67 o 
   2   2  19       13.73       57.39     91.93 o 
   1   3  19      149.98      161.58     61.14 o 
   2   3  19        4.68       36.30     55.63 o 
   3   3  19       91.43      100.32     76.25 o 
   0   4  19       39.58      -26.07     87.18 o 
   1   4  19      225.74      248.38     82.74 o 
   2   4  19      116.62      155.41     71.98 o 
   3   4  19      163.03      237.79     64.24 o 
   4   4  19      182.19       96.12     94.34 o 
   1   5  19       12.34      -41.48     61.86 o 
   2   5  19       46.60       58.81     73.86 o 
   3   5  19      250.91      307.16    105.86 o 
   4   5  19       66.08       69.20     70.31 o 
   5   5  19       44.01       27.52    133.47 o 
   0   6  19      127.77       53.36     86.69 o 
   1   6  19      104.03      -16.64     62.91 o 
   2   6  19      134.39      144.23     97.31 o 
   3   6  19       70.56      175.23    100.52 o 
   4   6  19       40.76      109.31    124.84 o 
   1   7  19       37.76       24.68     62.22 o 
   2   7  19       50.05      103.47     99.68 o 
   0   0  20       78.95      217.82    196.76 o 
   1   1  20      170.02      153.64     88.68 o 
   0   2  20        6.03       62.04     80.86 o 
   1   2  20       57.79      203.96     69.38 o 
   2   2  20        0.06       13.19     95.03 o 
   1   3  20       89.46      101.84     77.22 o 
   2   3  20        0.10       -0.22     71.30 o 
   3   3  20      137.49      175.97    112.93 o 
   0   4  20       67.30      -36.15     94.95 o 
   1   4  20       77.02       26.62     59.63 o 
   2   4  20       48.28      136.42     76.52 o 
   3   4  20      199.87      239.43     83.18 o 
   4   4  20       73.08      110.81     91.57 o 
   1   5  20       41.30       37.30     61.73 o 
   2   5  20      140.72       83.47     78.76 o 
   3   5  20      125.82      183.54     82.29 o 
   0   6  20      223.64      131.92    104.44 o 
   1   6  20      178.21       97.48     66.04 o 
   0   0  21      154.47      176.08    177.58 o 
   1   1  21       40.59      127.27     88.75 o 
   0   2  21      200.65      291.02    124.91 o 
   1   2  21       70.72      105.59     74.40 o 
   2   2  21       26.18       68.04     99.93 o 
   1   3  21       10.90      -34.53     78.94 o 
   2   3  21        3.22       48.89     77.56 o 
   3   3  21      227.90      241.25    113.81 o 
   0   4  21       74.43      249.88    140.83 o 
   1   4  21       21.17        4.35     66.82 o 
   2   4  21       14.47      162.02    101.67 o 
   0   0  22       21.04      178.03    190.25 o 
   1   1  22       36.21      243.48    158.09 o 
                                                 
